# Supplementary material for: Evaluation of double-chambered right ventricle flow using 4D flow MRI: right ventricular helical flow may not disappear even after surgical intervention
Source: Eur Heart J Imaging Methods Pract. 2023 Dec 12;1(2):qyad042. doi: 10.1093/ehjimp/qyad042 (PMC11195727; doi:10.1093/ehjimp/qyad042)
Supplement: qyad042_Supplementary_Data [file qyad042_Supplementary_Data.zip]

Archive with 2 entries (2 files):
- DCRV supple video2.mp4
- DCRV supple video1.mp4
